# Supplementary material for: Reelin Regulates Developmental Desynchronization Transition of Neocortical Network Activity
Source: Biomolecules. 2024 May 17;14(5):593. doi: 10.3390/biom14050593 (PMC11118507; doi:10.3390/biom14050593)
Supplement: Supplementary file 1 [file biomolecules-14-00593-s001.zip]

Archive with 5 entries (4 files):
- biomolecules-2936345 SUPPLEMENTARY/
- biomolecules-2936345 SUPPLEMENTARY/Supplementary movie 1.avi
- biomolecules-2936345 SUPPLEMENTARY/Supplementary movie 2.avi
- biomolecules-2936345 SUPPLEMENTARY/Supplementary movie S3.avi
- biomolecules-2936345 SUPPLEMENTARY/Supplementary movie S4.avi
